# Supplementary material for: Fall-Related Adverse Events of Anti-Epileptic Drugs Used for Neuropathic Pain in Older Adults: A Systematic Review and Meta-Analysis
Source: Geriatrics (Basel). 2025 Oct 11;10(5):130. doi: 10.3390/geriatrics10050130 (PMC12562907; doi:10.3390/geriatrics10050130)
Supplement: Supplementary file 1 [file geriatrics-10-00130-s001.zip]

Archive with 13 entries (13 files):
- Supplementary Figure S1.pdf
- Supplementary Figure S10.pdf
- Supplementary Figure S11.pdf
- Supplementary Figure S2.pdf
- Supplementary Figure S3.pdf
- Supplementary Figure S4.pdf
- Supplementary Figure S5.pdf
- Supplementary Figure S6.pdf
- Supplementary Figure S7.pdf
- Supplementary Figure S8.pdf
- Supplementary Figure S9.pdf
- Supplementary Table S1.pdf
- Supplementary Table S2.pdf
